# Supplementary material for: Natural Selection Drives AT-Biased Codon Usage in Mitochondrial Genomes of Early-Diverging Conidiobolus Fungi (Zoopagomycota)
Source: J Fungi (Basel). 2026 Mar 24;12(4):231. doi: 10.3390/jof12040231 (PMC13118219; doi:10.3390/jof12040231)
Supplement: Supplementary file 1 [file jof-12-00231-s001.zip]

Archive with 1 entries (1 files):
- jof-4093706-supplementary.pdf
